# Supplementary material for: The utility of orbital imaging in the evaluation of orbital disease
Source: PLoS One. 2024 Aug 30;19(8):e0308528. doi: 10.1371/journal.pone.0308528 (PMC11364222; doi:10.1371/journal.pone.0308528)
Supplement: S1 File — (XLSX) [file pone.0308528.s001.xlsx]

## Sheet: Disease categories
Image No.	Clinical diagnosis	Clinical diagnosis Category 1: Orbital cellulitis 2: Orbital inflammation 3: Orbital neoplasm	Imaging modality 1:CT / 2:MRI	Radiologist 1	Radiologist 2
1	TED	2	1	2	2
2	TED	2	1	2	2
3	TED	2	2	2	2
4	TED	2	1	2	2
5	Erdheim-Chester Disease	2	2	2	2
6	IgG4-RD	2	2	2	2
7	Lymphoma, MALT	3	1	2	2
8	NSOI	2	2	2	2
9	GPA	2	1	2	2
10	Lymphoma, MALT	3	1	2	2
11	NSOI	2	1	2	3
12	NSOI	2	2	3	3
13	NSOI	2	2	2	2
14	NSOI	2	2	2	2
15	TED	2	1	2	2
16	TED	2	1	2	2
17	TED	2	2	2	2
18	Sarcoidosis	2	2	2	1
19	NSOI	2	1	2	2
20	TED	2	1	1	1
21	Erdheim-Chester Disease	2	2	3	2
22	Orbital cellulitis	1	1	2	2
23	NSOI	2	2	2	2
24	NSOI	2	2	1	2
25	TED	2	1	2	2
26	TED	2	2	2	2
27	TED	2	1	2	2
28	IgG4-RD	2	2	no orbit imaging	2
29	TED	2	1	2	2
30	TED	2	2	2	2
31	Lymphoma, lymphoplasmacytic	3	1	3	3
32	TED	2	1	2	2
33	Sarcoidosis	2	1	2	2
34	NSOI	2	1	2	2
35	NSOI	2	2	2	2
36	Meningioma	3	1	2	3
37	TED	2	1	2	normal
38	IgG4-RD	2	1	3	3
39	NSOI	2	1	3	3
40	NSOI	2	2	2	3
41	TED	2	1	2	2
42	TED	2	1	2	2
43	Lymphoma, MALT	3	2	2	2
44	Langerhans cell histiocytosis	3	1	3	3
45	Orbital cellulitis	1	1	1	2
46	TED	2	1	2	normal
47	TED	2	2	2	2
48	NSOI	2	2	2	2
49	Orbital cellulitis	1	1	3	3
50	TED	2	1	2	2
51	TED	2	1	2	2
52	TED	2	1	2	normal
53	Meningioma	3	2	3	3
54	NSOI	2	2	2	3
55	NSOI	2	1	2	2
56	TED	2	1	2	2
57	TED	2	1	2	2
58	Lymphoma, MALT	3	1	3	2
59	NSOI	2	2	2	2
60	TED	2	1	2	2
61	NSOI	2	2	2	3
62	NSOI	2	1	1	2
63	Metastatic tumor	3	2	3	3
64	Metastatic tumor	3	2	2	2
65	Orbital cellulitis	1	1	1	1
66	Orbital cellulitis	1	1	1	1
67	NSOI	2	1	2	2
68	NSOI	2	2	2	2
69	TED	2	1	2	2
70	IgG4-RD	2	2	2	2
71	Orbital cellulitis	1	1	1	1
72	GPA	2	1	2	2
73	NSOI	2	1	2	2
74	TED	2	1	2	2
75	Plasmacytoma	3	2	3	3
76	TED	2	1	2	2
77	GPA	2	1	2	2
78	TED	2	1	2	2
79	TED	2	1	2	2
80	NSOI	2	1	1	3
81	NSOI	2	1	2	2
82	Orbital cellulitis	1	1	1	1
83	NSOI	2	1	2	2
84	TED	2	2	2	2
85	NSOI	2	2	2	2
86	TED	2	1	2	2
87	IgG4-RD	2	2	2	2
88	TED	2	1	2	2
89	Orbital cellulitis	1	1	1	1
90	TED	2	2	2	2
91	Sarcoidosis	2	2	3	3
92	GPA	2	2	2	1
93	NSOI	2	1	1	1
94	NSOI	2	1	3	2
95	TED	2	1	2	2
96	IgG4-RD	2	1	2	2
97	Lymphoma, DLBL	3	2	3	3
98	TED	2	1	2	2
99	TED	2	1	2	2
100	NSOI	2	1	2	2
101	TED	2	1	2	2
102	Orbital cellulitis	1	1	1	1
103	IgG4-RD	2	1	2	2
104	Sarcoidosis	2	2	3	3
105	TED	2	1	2	2
106	Metastatic tumor	3	1	3	3
107	TED	2	2	2	2
108	NSOI	2	2	1	1
109	IgG4-RD	2	1	3	2
110	Lymphoma, DLBL	3	1	3	3
111	NSOI	2	2	3	2
112	IgG4-RD	2	2	2	2
113	GPA	2	1	2	2
114	Lymphoma, DLBL	3	1	3	2
115	Lymphoma, MALT	3	2	3	3
116	NSOI	2	2	2	2
117	NSOI	2	2	2	2
118	TED	2	2	2	normal
119	IgG4-RD	2	2	2	2
120	NSOI	2	2	2	2
121	Lymphoma, MALT	3	1	3	3
122	Lymphoma, DLBL	3	1	3	3
123	NSOI	2	1	2	2
124	TED	2	2	2	2
125	NSOI	2	2	2	2
126	NSOI	2	2	2	normal
127	IgG4-RD	2	2	2	2
128	Orbital cellulitis	1	1	1	1
129	Orbital cellulitis	1	1	1	1
130	NSOI	2	1	3	2
131	IgG4-RD	2	1	2	2
132	Atypical lipomatous tumor	3	1	3	normal
133	Lymphoma, MALT	3	1	3	3
134	Metastatic tumor	3	2	3	3
135	NSOI	2	1	1	2
136	Orbital cellulitis	1	1	1	1
137	Lymphoma, MALT	3	1	3	2
138	NSOI	2	1	2	2
139	Sarcoidosis	2	1	2	2
140	TED	2	1	2	2
141	TED	2	1	2	2
142	Sarcoidosis	2	1	2	2
143	TED	2	1	2	2
144	TED	2	1	2	2
145	NSOI	2	2	2	2
146	Sarcoidosis	2	1	2	2
147	TED	2	1	2	normal
148	Meningioma	3	1	3	3
149	Lymphoma, MALT	3	1	2	2
150	Atypical lipomatous tumor	3	1	normal	normal
151	TED	2	1	2	2
152	TED	2	1	2	2
153	TED	2	1	2	2
154	TED	2	1	2	2
155	Primitive neuroectodermal tumor	3	1	3	3
156	TED	2	1	2	2
157	NSOI	2	2	2	2
158	Orbital cellulitis	1	1	1	1
159	IgG4-RD	2	2	2	2
160	NSOI	2	2	2	2
161	Sarcoidosis	2	2	3	1
162	primitive neuroectodermal tumor	3	1	3	3
163	Lymphoma, MALT	3	1	1	2
164	Lymphoma, DLBL	3	2	3	3
165	NSOI	2	1	2	2
166	TED	2	1	2	2
167	TED	2	1	2	2
168	TED	2	1	2	2
169	IgG4-RD	2	1	2	2
170	TED	2	2	2	2
171	TED	2	2	2	2
172	TED	2	2	2	2
173	TED	2	1	2	2
174	TED	2	2	2	2
175	Sarcoidosis	2	1	2	3
176	Orbital cellulitis	1	1	1	1
177	TED	2	1	1	1
178	TED	2	1	2	normal
179	TED	2	1	2	2
180	Squamous cell carcinoma	3	1	3	3
181	Lymphoma, DLBL	3	1	3	3
182	TED	2	1	2	2
183	TED	2	1	2	2
184	TED	2	1	2	2
185	Lymphoma, MALT	3	2	3	3
186	TED	2	1	2	2
187	IgG4-RD	2	2	2	2
188	NSOI	2	1	2	2
189	Lymphoma, MALT	3	2	3	3
190	TED	2	1	2	2
191	TED	2	1	2	2

## Sheet: Orbital inflammation 
Pt No.	Clinical Dx TED : 1, NSOI : 2, IgG4 : 3, Sarcoid : 4, GPA : 5, ECD: 6	Radiologist 1	Radiologist 1, second	Radiologist 1, third	Radiologist 2	Radiologist 2, second	Radiologist 2, third
1	1	1			1
2	1	1			1
3	1	1			2	1
4	1	1			2	1	3
5	6	2			4	2	3
6	3	4	2		4	2	3
8	2	1			2
9	5	5			5
11	2	2			neoplasm
12	2	neoplasm			neoplasm
13	2	2			2
14	2	2			2
15	1	1			1
16	1	1	2		1
17	1	1			1
18	4	2			infection
19	2	2	4		2	4
20	1	infection			infection
21	6	neoplasm			4	neoplasm
23	2	1			1
24	2	infection			2
25	1	2			1
26	1	1			1
27	1	1			1
28	3	no orbit imaging			5	3	neoplasm
29	1	1	2		1
30	1	1			1
32	1	1	2		1
33	4	2			2	neoplasm	4
34	2	1	2		2	3	4
35	2	3	2		2	5	neoplasm
37	1	1	2		normal
38	3	neoplasm			neoplasm
39	2	neoplasm			neoplasm
40	2	2			neoplasm
41	1	2			2
42	1	1			1
46	1	normal			normal
47	1	2	1		1
48	2	2			2	3	4
50	1	1			1
51	1	1			1	2	4
52	1	normal			normal
54	2	3	2	1	neoplasm
55	2	2			2	3	4
56	1	2			1	2
57	1	1			1
59	2	2			2	4	3
60	1	1	2		1
61	2	2			neoplasm
62	2	orbital infection			2	4	5
67	2	2	1		1	2
68	2	3	2		2	3
69	1	1	2		1	2
70	3	2			5	3	neoplasm
72	5	5			5
73	2	1	2		1	2
74	1	1			1
76	1	1	2		1
77	5	5			5
78	1	1			1
79	1	1			1
80	2	infection			neoplasm
81	2	2			2	5	infection
83	2	1			1
84	1	2			1	2
85	2	2	1		1	2
86	1	1			1
87	3	5	4	2	5	3	neoplasm
88	1	1			1
90	1	2	3	1	1
91	4	neoplasm			neoplasm
92	5	5			infection
93	2	infection			infection
94	2	neoplasm	2		5	neoplasm
95	1	1			1
96	3	5			5	3	neoplasm
98	1	2	1		1
99	1	2	1	3	1
100	2	2			2	neoplasm	5
101	1	2	3		1	2
103	3	3	2		3	2	4
104	4	neoplasm			neoplasm
105	1	3	1	2	1
107	1	1			1
108	2	infection			infection
109	3	neoplasm			2	4	lymphoma
111	2	neoplasm			2	neoplasm	3
112	3	3			3	5	2
113	5	5			5
116	2	2			1	2
117	2	2			1
118	1	normal			normal
119	3	3			3
120	2	2			2	neoplasm
123	2	1	2		1	2
124	1	2	1		1
125	2	2			2	1
126	2	1	2		normal
127	3	2	3	4	4	3	2
130	2	neoplasm			2	neoplasm
131	3	3			3	5	2
135	2	infection			3	2	5
138	2	1			1
139	4	2			1	2
140	1	2	1		1
141	1	1			1
142	4	1			2
143	1	1			1
144	1	1			1
145	2	2			2	1	neoplasm
146	4	1			1
147	1	1			normal
151	1	1			1
152	1	1			1	2
153	1	1			1
154	1	1			1
156	1	1	2		1
157	2	3	2		1	2
159	3	3			3	2
160	2	2			2
161	4	neoplasm			infection	2
165	2	1			1
166	1	1			1
167	1	1			1
168	1	1			1
169	3	3			3
170	1	1	2	3	1	2
171	1	1	2	3	1	2
172	1	1	2	3	1	2
173	1	1			1
174	1	1			1	2
175	4	2			neoplasm
177	1	infection			infection
178	1	1			normal
179	1	1			1
181	1	1			1
183	1	1			1	2
184	1	1			1
186	1	1			1
187	3	3			3	2
188	2	1			4	2
190	1	1			2	infection
191	1	1			1
